# Supplementary material for: The potential impact of clinical decision support on nonwaivered primary care clinicians’ prescribing of buprenorphine
Source: Health Aff Sch. 2023 Oct 11;1(4):qxad051. doi: 10.1093/haschl/qxad051 (PMC10986287; doi:10.1093/haschl/qxad051)
Supplement: qxad051_Supplementary_Data [file qxad051_Supplementary_Data.zip]

Archive with 2 entries (2 files):
- OWBaselineSurvSupMat-HlthAffSch_092123.doc
- COI Forms.pdf
